# Supplementary material for: Amyloid precursor protein accumulation in glioblastoma is associated with altered synaptic dynamics and immune suppression
Source: Discov Oncol. 2025 Sep 26;16:1730. doi: 10.1007/s12672-025-03575-z (PMC12474803; doi:10.1007/s12672-025-03575-z)
Supplement: Supplementary file 1 — Supplementary Material 1 [file 12672_2025_3575_MOESM1_ESM.xlsx]

## Sheet: Sheet1
	# members	# members in signal	Tag %	List %	Signal strength		GOBP_B_CELL_MEDIATED_IMMUNITY_signal	GOBP_ADAPTIVE_IMMUNE_RESPONSE_BASED_ON_SOMATIC_RECOMBINATION_OF_IMMUNE_RECEPTORS_BUILT_FROM_IMMUNOGLOBULIN_SUPERFAMILY_DOMAINS_signal	GOBP_LEUKOCYTE_MEDIATED_IMMUNITY_signal	GOBP_HUMORAL_IMMUNE_RESPONSE_MEDIATED_BY_CIRCULATING_IMMUNOGLOBULIN_signal	GOBP_LYMPHOCYTE_MEDIATED_IMMUNITY_signal	GOBP_COMPLEMENT_ACTIVATION_signal	GOBP_GRANULOCYTE_ACTIVATION_signal	GOCC_MHC_PROTEIN_COMPLEX_signal
GOBP_B_CELL_MEDIATED_IMMUNITY	188	111	0.59	0.27	0.8		TFRC	TFRC	SPI1	C1QB	TFRC	C1QB	KMT2E	CD74
GOBP_ADAPTIVE_IMMUNE_RESPONSE_BASED_ON_SOMATIC_RECOMBINATION_OF_IMMUNE_RECEPTORS_BUILT_FROM_IMMUNOGLOBULIN_SUPERFAMILY_DOMAINS	364	189	0.52	0.26	0.7		TRAF3IP2	TRAF3IP2	TFRC	C1QA	TRAF3IP2	CFD	CXCL6	HLA-H
GOBP_LEUKOCYTE_MEDIATED_IMMUNITY	450	228	0.51	0.26	0.68		CD81	CD81	TRAF3IP2	IGHM	CD81	FCN1	GRN	HLA-DRB5
GOBP_HUMORAL_IMMUNE_RESPONSE_MEDIATED_BY_CIRCULATING_IMMUNOGLOBULIN	55	35	0.64	0.22	0.82		IGHV3-21	IGHV3-21	IGHV3-21	C1S	IGHV3-21	C1QA	ITGAM	HFE
GOBP_LYMPHOCYTE_MEDIATED_IMMUNITY	353	182	0.52	0.26	0.69		IGHV3-23	CD80	IL23R	CD81	CD80	IGHM	SPI1	HLA-B
GOBP_COMPLEMENT_ACTIVATION	64	34	0.53	0.23	0.68		C4BPB	IL23R	IGHV3-23	C1R	IL23R	C1S	CXCL8	HLA-C
GOBP_GRANULOCYTE_ACTIVATION	49	31	0.63	0.25	0.85		SLA2	IGHV3-23	PRF1	CFI	IGHV3-23	C1R	TRAF3IP2	HLA-A
GOCC_MHC_PROTEIN_COMPLEX	24	21	0.88	0.32	1.29		IGHG3	PRF1	C4BPB	C4BPB	PRF1	CFI	KARS1	HLA-F
							IGHG4	RORA	SLA2	NOD2	RNF19B	C4BPB	ITGB2	HLA-G
							IGHG1	C4BPB	ICAM1	C8B	C4BPB	C8B	STXBP2	MR1
							IGHG2	AHR	IL4I1	C2	AHR	CFP	IL18RAP	HLA-E
							C1RL	SLA2	RABGEF1	IGHG3	SLA2	PHB2	CCL5	HLA-DMA
							NBN	ICAM1	IGHV3-7	IGHG4	ICAM1	C2	CXCR2	HLA-DMB
							IGHV3-7	IGHG3	B2M	C5	IGHG3	IGHG3	CCL3	HLA-DPB1
							IGHV5-51	IGHG4	PTGDR	IGHG1	IGHG4	IGHG4	STX4	HLA-DRA
							IL4R	IL4I1	HLA-H	C8G	IL4I1	C5	CAMP	HLA-DOA
							IGHV3-30	IGHG1	IGHV3-30	C6	IGHG1	IGHG1	CCR2	B2M
							IGHV3-35	IGHG2	IL1R1	IGHG2	IGHG2	C8G	CD177	HLA-DQA1
							FOXP3	ZC3H12A	HLA-B	EXO1	IL18RAP	C6	FCER1G	HLA-DRB1
							IGHV1-18	C1RL	IGHV3-35	C1QBP	C1RL	IGHG2	ANXA1	HLA-DPA1
							MASP2	NBN	HLA-C	C1RL	NBN	C1QBP	CD300A	HLA-DQB1
							PAXIP1	IGHV3-7	HLA-A	SUSD4	IGHV3-7	C1RL	IL15
							CFI	B2M	UNC13D	IGHA2	B2M	SUSD4	PLA2G2A
							IGHV4-59	JUNB	PAXIP1	CR1	CD96	VSIG4	PRG3
							CSF2RB	IGHV5-51	STXBP2	FOXJ1	IGHV5-51	IGHA2	VAMP8
							IGHV1-69	HLA-H	CFI	PTPRC	HLA-H	CR1	TYROBP
							BCL10	IL4R	ZBTB1	CR1L	LAG3	CR1L	VAMP7
							C2	IGHV3-30	IL20RB	BCL3	IL4R	IL1B	F2RL1
							HPX	IL1R1	IGHV1-69	LTA	IGHV3-30	CFHR4	DNASE1
							C5	SLC11A1	BCL10	IGHE	IL1R1	IGHE	FCGR2B
							C6	TAP2	CD1B	PTPN6	TAP2	MASP2	MYD88
							IGHA2	HLA-B	GATA1	MASP2	HLA-B	MASP1
							IGHV3-11	IGHV3-35	CD1A	ZP3	IGHV3-35	CFB
							TNFSF13	ENTPD7	C2	FCGR2B	HLA-C	C1QC
							IGHV3-13	HLA-C	HPX	C1QC	HLA-A
							IGHV3-15	HLA-A	C5		FOXP3
							AICDA	FOXP3	C6		MR1
							IL2	MR1	PRDX1		UNC13D
							IL4	UNC13D	SLAMF9		IGHV1-18
							PTPRC	IGHV1-18	S100A13		MASP2
							BCL6	ADAM17	SLAMF7		ARL8B
							BCL3	MASP2	SLAMF6		PAXIP1
							MYD88	NOTCH1	FADD		KLRB1
							GAPT	PAXIP1	IGHA2		CFI
							IGHM	CFI	ELANE		ZBTB1
							IGHV4-31	ZBTB1	SNX6		IGHV4-59
							IGHV3-64	IGHV4-59	SLAMF1		IL20RB
							IGHV3-66	IL20RB	LYN		CSF2RB
							IGHV4-34	CSF2RB	FZD5		IGHV1-69
							IGHV4-39	IGHV1-69	IGHV3-11		BCL10
							TCIRG1	BCL10	TNFSF13		CD1B
							C8B	CD1B	IGHV3-13		RASGRP1
							C8G	LY9	RAB27A		CD1A
							FCGR3B	CD1A	IGHV3-15		RASGRP4
							EXO1	C2	AZU1		C2
							C1QBP	HPX	BST2		HPX
							NFKBIZ	SOCS3	GRB2		C5
							IGLC3	C5	HLA-DRB1		C6
							IGLC2	C6	GAPT		FUT7
							CCR6	FUT7	DENND1B		PRDX1
							IL10	CLEC7A	IGHM		SLAMF7
							IGHV3-72	SLAMF6	C8B		SLAMF6
							IGHV3-73	KLRC1	C8G		KLRC1
							PARP3	FADD	C1QBP		FADD
							IGHV3-74	IGHA2	RAC2		IGHA2
							FCER1G	SLAMF1	CTSH		SLAMF1
							CR1	HSPA8	CCR6		HSPA8
							IGHV2-26	FZD5	JAK3		FZD5
							RNF168	IGHV3-11	SLC18A2		CD160
							IGHD	CRTAM	CCR2		IGHV3-11
							LTA	TNFSF13	IL10		CRTAM
							IGHE	IGHV3-13	PARP3		TNFSF13
							TLR8	RAB27A	FCER1G		IGHV3-13
							ZP3	IGHV3-15	ARG1		NKG7
							IL9R	AICDA	TUBB		RAB27A
							C1QB	IL2	IL13		IGHV3-15
							C1QA	NFKB2	BTN3A3		AICDA
							IGHV6-1	IL4	IGHV2-26		IL2
							IGHV2-5	IL6	VAV1		IL4
							C1S	PTPRC	VAMP8		IL6
							C1R	BCL6	RNF168		PTPRC
							IGHV3-43	CLEC6A	NCR1		BCL6
							IGHV1-24	BCL3	VAMP7		BCL3
							IGHV3-49	HLA-DRA	IL1B		HLA-DRA
							NOD2	IL7R	IGHD		PLEKHM2
							UNG	NFKBID	IGHE		GRB2
							HSPD1	HLA-DRB1	TLR8		IL7R
							IGKC	MYD88	C1QB		HLA-DRB1
							NSD2	GAPT	C1QA		MYD88
							SUSD4	DENND1B	IGHV6-1		GAPT
							IL21R	IGHM	WAS		DENND1B
							PMS2	IGHV4-31	IGHV1-24		IGHM
							EXOSC3	IGHV3-64	UNG		IGHV4-31
							CD74	IGHV4-34	IGKC		IGHV3-64
							ATAD5	TNFAIP3	NSD2		IGHV4-34
							IGLC7	IGHV4-39	SUSD4		IGHV4-39
							CARD9	TCIRG1	PMS2		TCIRG1
							FOXJ1	C8B	STX4		C8B
							BATF	TNFSF13B	EXOSC3		C8G
							MAD2L2	C8G	MICA		FCGR3B
							IGLL5	FCGR3B	MICB		EXO1
							FCGR2A	EXO1	CD74		C1QBP
							CR1L	C1QBP	ATAD5		NFKBIZ
							SHLD2	NFKBIZ	IFNB1		IGLC3
							CLCF1	IGLC3	CARD9		CTSH
							APLF	CTSH	RFTN1		IGLC2
							IL2RB	IGLC2	LILRB1		CCR6
							PTPN6	CCR6	TUBB4B		CCR2
							FCGR2B	JAK2	BATF		IL10
							FCGR2C	JAK3	MAD2L2		IGHV3-72
							C1QC	JAK1	IGLL5		IGHV3-73
								CCR2	CR1L		PARP3
								IL10	CLCF1		IGHV3-74
								IGHV3-72	F2RL1		FCER1G
								IGHV3-73	CLC		CR1
								PARP3	IL18R1		ARG1
								IGHV3-74	C1QC		TUBB
								FCER1G	CD81		TRAF2
								CR1	TUSC2		BTN3A3
								ANXA1	CD80		IGHV2-26
								RIPK2	RNF19B		TNFRSF1B
								ARG1	AHR		VAV1
								PLA2G4A	IGHG3		RNF168
								TRAF2	IGHG4		NCR1
								BTN3A3	RAB44		VAMP7
								IGHV2-26	IGHG1		IL1B
								TNFRSF1B	IGHG2		IGHD
								RNF168	IL18RAP		LTA
								IRF4	C1RL		IGHE
								IL1B	NBN		TLR8
								IGHD	CD177		ZP3
								LTA	CD96		CRK
								IGHE	IGHV5-51		IL9R
								TLR8	LAG3		C1QB
								ZP3	IL4R		C1QA
								IL9R	CD300A		IGHV6-1
								C1QB	TAP2		IGHV2-5
								C1QA	FOXP3		C1S
								IGHV6-1	MR1		C1R
								IGHV2-5	IGHV1-18		IGHV3-43
								C1S	ADAM17		WAS
								C1R	TYROBP		IGHV1-24
								IGHV3-43	MASP2		IGHV3-49
								WAS	ARL8B		NOD2
								IGHV1-24	KMT2E		MALT1
								IGHV3-49	KLRB1		UNG
								NOD2	IGHV4-59		HSPD1
								MALT1	CSF2RB		IGKC
								RELB	RASGRP1		NSD2
								UNG	RASGRP4		SUSD4
								HSPD1	FUT7		IL21R
								IL1RL1	CLEC7A		PMS2
								IGKC	KLRC1		EXOSC3
								HLX	HSPA8		MICA
								NSD2	CD160		MICB
								SUSD4	CRTAM		CD74
								IL21R	NKG7		ATAD5
								PMS2	AICDA		IGLC7
								EXOSC3	IL2		IFNB1
								MICA	IL4		CARD9
								MICB	IL6		RFTN1
								IL33	PTPRC		GZMB
								CD74	NR4A3		FOXJ1
								ATAD5	BCL6		LILRB1
								IGLC7	FES		TUBB4B
								IFNB1	BCL3		GFER
								CARD9	HLA-DRA		BATF
								RFTN1	PLEKHM2		MAD2L2
								STAT3	IL7R		IGLL5
								FOXJ1	MYD88		FCGR2A
								LILRB1	LAT		CR1L
								MTOR	RIGI		SHLD2
								BATF	CXCL6		CLCF1
								MAD2L2	IGHV4-31		APLF
								IGLL5	ITGAM		IL2RB
								CD4	IGHV3-64		PTPN6
								FCGR2A	WDR1		CLC
								CR1L	ITGB2		FCGR2B
								SHLD2	IGHV4-34		FCGR2C
								CLCF1	IGHV4-39		IL18R1
								APLF	TCIRG1		C1QC
								IL2RB	TREM1		MYO1G
								PTPN6	ADGRE2
								CLC	FCGR3B
								FCGR2B	EXO1
								FCGR2C	NFKBIZ
								IL18R1	IGLC3
								C1QC	IGLC2
								MYO1G	IGHV3-72
									IGHV3-73
									JAGN1
									IGHV3-74
									CR1
									TRAF2
									IRAK4
									TNFRSF1B
									FGR
									ADORA2B
									LTA
									DNASE1
									ZP3
									CRK
									IL9R
									IGHV2-5
									C1S
									C1R
									IGHV3-43
									PLA2G1B
									DDX21
									IGHV3-49
									NOD2
									CBL
									MALT1
									HSPD1
									IL21R
									CCL3
									IGLC7
									GZMB
									FOXJ1
									GFER
									FCGR2A
									SHLD2
									APLF
									IL2RB
									PTPN6
									FCGR2B
									FCGR2C
									MYO1G
