# Supplementary material for: Amyloid precursor protein accumulation in glioblastoma is associated with altered synaptic dynamics and immune suppression
Source: Discov Oncol. 2025 Sep 26;16:1730. doi: 10.1007/s12672-025-03575-z (PMC12474803; doi:10.1007/s12672-025-03575-z)
Supplement: Supplementary file 2 — Supplementary Material 2 [file 12672_2025_3575_MOESM2_ESM.xlsx]

## Sheet: Sheet1
	# members	# members in signal	Tag %	List %	Signal strength		GOCC_DENDRITE_MEMBRANE_signal	GOCC_NEURON_PROJECTION_MEMBRANE_signal	GOCC_GABA_ERGIC_SYNAPSE_signal	GOCC_GABA_RECEPTOR_COMPLEX_signal	GOCC_CATION_CHANNEL_COMPLEX_signal	GOCC_SYNAPTIC_MEMBRANE_signal	GOCC_POTASSIUM_CHANNEL_COMPLEX_signal	GOCC_MONOATOMIC_ION_CHANNEL_COMPLEX_signal	GOCC_NEURON_SPINE_signal	GOCC_NEURON_TO_NEURON_SYNAPSE_signal	GOCC_POSTSYNAPTIC_SPECIALIZATION_signal
GOCC_DENDRITE_MEMBRANE	40	28	0.7	0.27	0.95		GRIA1	GRIA1	GABRB2	GABRB3	RYR1	CHRM2	CNTNAP2	KCNG2	FRMPD4	CHRM2	SH3GL3
GOCC_NEURON_PROJECTION_MEMBRANE	60	37	0.62	0.27	0.84		OPRD1	OPRD1	NLGN2	GABRA2	CNTNAP2	CHRM3	SNAP25	PKD2L1	KCNC3	SH3GL3	CHRM1
GOCC_GABA_ERGIC_SYNAPSE	79	39	0.49	0.27	0.67		KCNC1	CNTNAP2	KCNC2	GABRA1	C2CD6	CHRM1	KCNG2	ABHD12	ZMYND8	CHRM1	CLSTN1
GOCC_GABA_RECEPTOR_COMPLEX	21	12	0.57	0.18	0.69		KCNC2	KCNC1	LPAR1	GABRB2	RYR2	CLSTN2	KCNC1	SCN11A	LRRC4	CLSTN2	SLC8A1
GOCC_CATION_CHANNEL_COMPLEX	203	79	0.39	0.22	0.5		KCNC3	KCNC2	ABHD6	GABRA6	SNAP25	CLSTN1	KCNC2	SCN1B	SLC8A2	ROGDI	SLC8A2
GOCC_SYNAPTIC_MEMBRANE	400	171	0.43	0.28	0.58		HPCA	KCNC3	CLCN3	GABRA5	KCNG2	FAIM2	KCNA1	KCNH4	GRM3	CLSTN1	ARHGAP44
GOCC_POTASSIUM_CHANNEL_COMPLEX	100	42	0.42	0.22	0.54		DDN	HPCA	CALB1	GABRA4	KCNC1	CDH8	KCNC3	CHRNB3	ARHGAP44	SLC8A1	GRIP1
GOCC_MONOATOMIC_ION_CHANNEL_COMPLEX	340	124	0.36	0.22	0.46		LAMP5	DDN	SV2A	GABRA3	KCNC2	RPH3A	KCNA4	KCNH5	RPH3A	SLC8A2	RPS19
GOCC_NEURON_SPINE	174	69	0.4	0.26	0.54		GABRE	LAMP5	SLITRK1	GABRG3	KCNC3	RIMS2	KCNA5	KCNK10	DOCK10	ARHGAP44	PALM
GOCC_NEURON_TO_NEURON_SYNAPSE	367	146	0.4	0.26	0.53		GABRA2	GABRE	NPY	GABRD	PKD2L1	SYDE2	KCNV1	KCNH6	PPP3CA	GRIP1	BSN
GOCC_POSTSYNAPTIC_SPECIALIZATION	352	115	0.33	0.21	0.41		MPP2	SPTBN1	LRRTM2	GABRG2	UNC80	RIMS1	KCNV2	KCNK12	GRM5	RPS19	FAM81A
							GABRA1	GABRA2	DISC1	GABRG1	SCN11A	GRIP1	KCNMB2	KCNH8	CALB1	PALM	ANKS1B
							SLC12A5	MPP2	ERC2		CNGA1	RIMS3	KCNMB4	CACNA2D3	PALM	BSN	LZTS3
							GABRA6	GABRA1	BSN		SCN5A	ADORA3	KCNN1	CACNA2D2	DIP2A	FAM81A	NSF
							GABRA5	GABBR1	DRD2		SCN1B	PRKCG	KCNJ2	SHISA9	NOS1	SH2D5	PRKCG
							KCNB1	SLC12A5	GABRD		KCNH4	UNC13C	KCNJ3	GABRG3	ANKS1B	ANKS1B	CDKL5
							INSR	GABRA6	GABRA2		KCNH5	EPHA4	KCNJ4	SHISA8	LZTS3	LZTS3	USP6
							GABRA4	UNC5A	GABRA1		ABCC8	CHRNB4	LRRC26	GABRG2	PSD	NSF	ADAM10
							GABRA3	KCNJ11	ARFGEF2		TRPC1	UNC13A	KCNH4	SHISA7	EPHA4	PRKCG	TSC1
							TACR3	GABRA5	GUCY1A1		CACNA2D3	CHRNB3	KCNJ6	GABRG1	FBXO2	EPHA4	SRCIN1
							TRPV1	KCNB1	GABBR1		HTR3D	FBXO2	KCNH5	SCNN1G	SHISA9	CDKL5	SHISA8
							SHISA9	INSR	SLC6A17		CACNA2D2	ADAM11	KCNJ11	OLFM3	SHISA8	USP6	GABRG2
							GABRG3	GABRA4	SLC32A1		KCNAB1	ADAM10	ABCC8	KCNQ2	SORCS2	SLC30A3	SHISA7
							SHISA8	GABRA3	GABRA5		HTR3B	ANK3	KCNB1	KCNQ3	SHISA7	ADAM10	TIAM1
							GABRG2	TACR3	GRID1		CATSPERZ	SHISA9	KCNB2	STX1A	DNM3	TSC1	TANC1
							SHISA7	TRPV1	GABRA4		SCNN1G	ANK1	KCNAB1	GRIA1	TIAM1	PDYN	PKP4
							GABRG1	SHISA9	GAD1		SMDT1	GABRG3	DLG2	CHRNA1	CTTN	SHISA9	PRR12
							ATF4	ANK1	IQSEC3		CTTN	SHISA8	CTTN	TTYH2	MAPT	SRCIN1	GRIA1
								GABRG3	ATP2B3		CATSPERG	GABRG2	KCNS2	CHRNA4	RGS7BP	SHISA8	CHRNA1
								SHISA8	GAD2		KCNMA1	SHISA7	DLG4	CHRNA7	SHANK3	SHISA7	RTN3
								GABRG2	LHFPL4		KCNQ2	GABRG1	KCNS3	CACNA1B	CRYAB	TIAM1	RTN1
								SHISA7	GABRG3		KCNQ3	KCTD8	KCNMA1	ABHD6	SHANK2	TANC1	CABP1
								GABRG1	GABRG2		CASQ2	SLC5A7	KCNQ2	CACNA1D	SHANK1	PRKAR1B	PRKCZ
								MYO1D	LRFN5		CNGB3	TIAM1	KCNQ3	NALCN	GRIA1	PKP4	LIN7B
								MAPT	SST		MICU3	STX1A	CALM3	CACNA1H	OPRD1	PRR12	KALRN
								CLRN2	CDH13		MICU1	KCTD16	KCNK1	CACNA1I	MTMR2	GRIA1	RTN4
								ATF4	PLCB1		VAMP2	GRIA1	CALM1	KCNV1	CAMK2A	RTN3	GRIN2A
									CBLN4		STX1A	CHRNA1	CALM2	KCNV2	SLC1A1	CALCA	SYNDIG1
									MDGA1		CATSPER2	SHC4	HCN2	GRIN2A	HPCA	MTMR2	SRGAP2
											KCNA1	MTMR2	VAMP2	KCNMB2	LPAR1	RTN1	SPTBN1
											CACNA1B	CHRNA2	STX1A	KCNMB4	KCNA4	SLC1A1	PRRT1
											KCNA4	CHRNA4	HCN1	KCNN1	DDN	CABP1	NGFR
											KCNA5	STXBP1		STXBP5	GRIN2A	PRKCZ	DTNB
											AKAP6	CHRNA7		SCN3B	KIF3B	LIN7B	HOMER1
											CACNA1D	LPAR1		TRPM4	SYNDIG1	KALRN	IQSEC1
											CACNA1H	ABHD6		GRIN2B	SRGAP2	RTN4	IQSEC3
											CACNA1I	PSEN1		GRIN3A	ASIC2	GRIN2A	GRIN2B
											KCNV1	SLC1A6		DLG2	DRD2	FLRT3	LRFN3
											CACNG7	LIN7B		TRPV6	KCNJ2	SYNDIG1	ARHGAP32
											KCNV2	TMEM240		SESTD1	MPP2	VTI1A	LRFN2
											CACNG8	IGSF21		DLG4	NGFR	STXBP5	CPEB1
											KCNMB2	GRIN2A		CALM3	ARFGEF2	SRGAP2	DLG1
											KCNMB4	FLRT3		CALM1	GABBR1	SPTBN1	LRFN5
											KCNN1	SYNDIG1		CALM2	HOMER1	PLXNA4	GRIN3A
											CACNG2	SRGAP2		SCN2B	HIP1R	PRRT1	DLG2
											SCN3B	DRD2		GABRB3	TRPV1	NGFR	DLG4
											CACNG3	LRRC4B		RYR1	PTK2	PRNP	LRFN1
											KCNJ2	PRRT1		CNTNAP2	GRIN1	DTNB	STRN
											TRPM4	NTNG2		C2CD6	ARHGAP33	HOMER1	CPEB3
											KCNJ3	SYT1		RYR2	P2RX6	SYT1	GABRB3
											KCNJ4	CNTN6		SNAP25	ARHGAP32	IQSEC1	PTPRT
											LRRC26	IQSEC3		GABRB2	ABHD17B	IQSEC3	GABRB2
											KCNJ6	PDE2A		KCNC1	ABI2	SYT9	GRM1
											KCNJ11	HTR1B		KCNC2	SYT11	GRIN2B	INSYN2A
											KCNB1	TRPV1		KCNC3	DLG4	SYT7	INSYN2B
											KCNB2	GRIN2B		UNC80	ABHD17A	LRFN3	GRM3
											DLG2	SNAP91		CNGA1	NEURL1	PTPRD	GRM5
											TRPV6	SYT7		SCN5A	STRN	ARHGAP32	LRRTM3
											KCNS2	LRFN3		ABCC8	CDK5R1	LRFN2	LRRTM2
											SESTD1	PTPRD		TRPC1		CPEB1	PSD3
											DLG4	LRFN2		HTR3D		DLG1	NPTN
											KCNS3	DLG1		KCNAB1		LRFN5	NOS1
											CALM3	SLC6A7		HTR3B		GRIN3A	NEFH
											KCNK1	LRFN5		CATSPERZ		DLG2	GIT1
											CALM1	GRIN3A		KCNU1		DLG4	PSD
											CALM2	DLG2		SMDT1		LRFN1	GRID1
											HCN2	SYNJ1		CTTN		STRN	DCC
											HCN1	DLG4		CATSPERG		CPEB3	SYN3
											SCN2B	PTPRA		KCNMA1		PTPRT	SYN2
												LRFN1		CASQ2		PTPRS	PJA2
												CNTN2		CNGB3		LRRC4	SYN1
												STRN		MICU3		GRM1	DNM3
												GABRB3		MICU1		INSYN2A	DNAJC6
												PTPRT		VAMP2		INSYN2B	LRRC7
												CNTNAP2		CATSPER2		GRM3	PICK1
												SNAP25		PACC1		GRM5	RGS7BP
												GABRB2		KCNA1		CALB1	SHANK3
												PTPRS		KCNA4		LRRTM3	SHANK2
												KCNC1		KCNA5		GRM7	SHANK1
												KCNC2		AKAP6		LRRTM2	CAMK2A
												KCNC3		CACNG7		PSD3	CACNG7
												LRRC4		CACNG8		NCS1	GNG3
												HTR2A		GLRA2		NPTN	CACNG8
												GRM1		GLRA3		NCK2	SPOCK1
												SLC6A4		SLC17A6		NOS1	CACNG2
												GRM3		LRRC8D		NEFH	DISC1
												GRM5		SLC17A7		DLGAP2	CACNG3
												LRRTM3		CACNG2		GIT1	GABRA2
												GRM7		CACNG3		YWHAH	MPP2
												LRRTM4		GABRD		PSD	GABRA1
												LRRTM2		KCNJ2		GRID1	GABRA6
												ACP4		KCNJ3		DCC	GABRA5
												NPTN		KCNJ4		SYN3	KCNB1
												ERC2		GABRA2		C1QL3	GABRA4
												GRID1		GABRA1		SYN2	SEMA4C
												DCC		KCNJ6		SORCS2	HIP1R
												HTR3D		GABRA6		PJA2	SEMA4F
												HTR3B		KCNJ11		SYN1	HTR5A
												SYP		GABRA5		DNM3	GRIN1
												SORCS2		KCNJ9		BACE1	P2RX6
												DNM1		KCNJ12		DNAJC6	ABHD17B
												DNM3		KCNB1		LRRC7	SYT11
												NDUFS7		KCNB2		PICK1	ABHD17A
												DNAJC6		GABRA4		RGS7BP	NEURL1
												LRRC7		GABRA3		SHANK3	CDK5R1
												KCNMA1		CLCA3P		SHANK2
												IL1RAPL1		GRIN1		SHANK1
												PICK1		TPCN1		OPRD1
												RGS7BP		KCNS2		CAMK2A
												SHANK3		KCNS3		ATP1A3
												CRYAB		VWC2		CACNG7
												SHANK2		KCNK1		GNG3
												CNTNAP4		HCN2		CACNG8
												SHANK1		HCN1		SLITRK1
												OPRD1				MAL2
												NLGN2				SPOCK1
												KCNA1				CACNG2
												KCNA2				DISC1
												DDN				CACNG3
												CACNG7				MPP2
												CACNG8				ARFGEF2
												GLRA2				DMTN
												GLRA3				SEMA4C
												SLITRK1				HIP1R
												CACNG2				SEMA4F
												GABRE				GPR50
												CACNG3				GRIN1
												GABRD				SLC4A8
												KCNJ2				ABHD17B
												KCNJ3				P2RX3
												KCNJ4				FABP5
												GABRA2				SYT11
												ATAD1				ABHD17A
												GABRA1				NEURL1
												GABBR1				NECTIN1
												GABRA6				CDK5R1
												KCNJ11
												GABRA5
												KCNJ9
												KCNB1
												GABRA4
												GABRA3
												SEMA4C
												HIP1R
												ATP2B3
												OPRK1
												GAD2
												LHFPL4
												SEMA4F
												HTR5A
												GRIN1
												P2RX6
												SLC4A8
												ABHD17B
												SYT11
												ABHD17A
												ADGRL1
												KCNK1
												HCN1
												NECTIN1
												CBLN1
